# Supplementary material for: Accelerating Chloroplast Engineering: A New System for Rapid Generation of Marker-Free Transplastomic Lines of Chlamydomonas reinhardtii
Source: Microorganisms. 2023 Jul 31;11(8):1967. doi: 10.3390/microorganisms11081967 (PMC10457852; doi:10.3390/microorganisms11081967)
Supplement: Supplementary file 1 [file microorganisms-11-01967-s001.zip]

Archive with 1 entries (1 files):
- microorganisms-2468187-supplementary.pdf
